# Supplementary material for: Tumor Lymphocyte Infiltration Is Correlated with a Favorable Tumor Regression Grade after Neoadjuvant Treatment for Esophageal Adenocarcinoma
Source: J Pers Med. 2022 Apr 13;12(4):627. doi: 10.3390/jpm12040627 (PMC9029859; doi:10.3390/jpm12040627)
Supplement: Supplementary file 1 [file jpm-12-00627-s001.zip]

Archive with 1 entries (1 files):
- jpm-1483921-supplementary.pdf
